# Supplementary material for: Post-Acute Care Pathways After Sexual Violence and Intimate Partner Violence: An International Health-Services Scoping Review with Implications for Italy
Source: Healthcare (Basel). 2026 Jun 16;14(12):1735. doi: 10.3390/healthcare14121735 (PMC13300668; doi:10.3390/healthcare14121735)
Supplement: Supplementary file 1 [file healthcare-14-01735-s001.zip]

Archive with 1 entries (1 files):
- healthcare-4319728-supplementary.pdf
